# Supplementary material for: Spatiotemporal transcriptomic mapping of regenerative inflammation in skeletal muscle reveals a dynamic multilayered tissue architecture
Source: J Clin Invest. 2024 Aug 27;134(20):e173858. doi: 10.1172/JCI173858 (PMC11473166; doi:10.1172/JCI173858)
Supplement: Supporting data values [file jci-134-173858-s010.xlsx]

## Sheet: Fig 3B
Apoptosis assay (Cleaved Caspase-3)
Ly6Clo Gpnmb-	Ly6Clo Gpnmb+
45.2	14.6
50.1	16.3
39.6	12.9

## Sheet: Fig 3D
Fusion index			Proliferation index
+Ly6Clo Gpnmb- Sup	+Ly6Clo Gpnmb+ Sup		+Ly6Clo Gpnmb- Sup	+Ly6Clo Gpnmb+ Sup
25.415	46.4176		31.4176	15.415
32.8	51.5		29.5	12.8
26.2	47.2		27.2	16.2

## Sheet: Fig 3E
Average distance (μm) to eMyHC+ myoblasts
CD68+ GPNMB-	CD68+ GPNMB+
49.8309	19.9958
84.3702	29.7123
102.131	26.2301

## Sheet: Fig 4A
Spots (%) per area
	R1	R2
Healthy areas	77.6	65.8
Inflammatory/Necrotic lesion	12.8667	17.0667
Regenerative area	9.53333	17.1333

## Sheet: Fig 6A
Spots (%) per area
	R1	R2
Healthy areas	70.8	54.7333
Inflammatory/Necrotic lesion	12.0667	16.4667
Regenerative area	17.1333	28.8

## Sheet: Fig 7F
Cell density around necrotic lession (%)
	CCL2+	MMP12+	eMyHC+
[-100 to -40μm] of interface	96.875	3.125	0
[-40 to 20μm] of interface	68.4564	27.5168	4.02685
[20 to 80μm] of interface	59.6491	38.0117	2.33918
[80 to 140μm] of interface	64.1892	31.0811	4.72973
[140 to 200μm] of interface	67.6647	22.1557	10.1796
[200 to 260μm] of interface	68.5714	16.1905	15.2381
[260 to 320μm] of interface	69.7248	11.9266	18.3486
[320 to 380μm] of interface	73.913	8.69564	17.3913
[380 to 440μm] of interface	0	20	80

## Sheet: Fig 8A
	PU-box	TRE	M-box	GC-box	CTCF	C/EBP
-Log10(p-value)	20.4118	11.2917	7.8173	7.38301	7.38301	6.51442

## Sheet: Fig 8B
Motif scores				E1									E2									P
				Matrix ID	Name	Score	Relative score	Start	End	Strand	Predicted sequence		Matrix ID	Name	Score	Relative score	Start	End	Strand	Predicted sequence		Matrix ID	Name	Score	Relative score	Start	End	Strand	Predicted sequence
	Coordinates	Sequence		MA0080.6	MA0080.6.Spi1	15.9493	0.883768	23	39	+	AGAAGGAGGAAGAGCAT		MA0769.1	MA0769.1.Tcf7	14.8442	0.909548	143	154	-	AAGCATCAAAGG		MA0489.2	MA0489.2.Jun	14.8038	0.990239	101	112	+	AGTGACTCATGA
E1	chr6:49,013,111-49,013,310	ATTTTCATTTGAGACCCTTCTGAGAAGGAGGAAGAGCATGGCAATGATGTCGTGCAAAGCCCTGGCATGCTGACTTGTTGTCACAGGGCCGGTGGCCTGGAGGCATTGCAACACCAGGCTCATGGACAGGCAGAGCAAGTCCCATGACTACGTGGGGCTTCCCTGTCACTCTGGGGTCAGCAATACTGAGTAAGAGAGTA		MA0105.1	MA0105.1.NFKB1	13.5346	0.963329	154	163	+	GGGGCTTCCC		MA0489.2	MA0489.2.Jun	14.6073	0.986206	104	115	-	TCTGACTCATGA		MA0469.1	MA0469.1.E2F3	14.2271	0.925173	6	20	-	CTCCCTCCCCCTCCA
E2	chr6:49,028,167-49,028,366	ATTTATGGCCAGAGTACACAGGGAGCATAAAAGAGAGGCTGGGGTGTGTATGCACAGGTTCCAGCGAGTCCCAGAGCCAGAGCTGGGCATGTGACCCTAGCCCTCATGAGTCAGAGCCCATGAGATGCACCAACAGACAGCTCCTTTGATGCTTCTCACTCACATGCTCCATGGCCTAGTTATGAACCTGTGCAGACCAG		MA1625.1	MA1625.1.Stat5b	13.4367	0.914699	15	29	-	TCCTTCTCAGAAGGG		MA1991.1	MA1991.1.Hnf1A	14.1802	0.936552	141	154	+	CTCCTTTGATGCTT		MA1627.1	MA1627.1.Wt1	13.7825	0.900247	6	19	-	TCCCTCCCCCTCCA
P	chr6:49,036,424-49,036,623	AAAGATGGAGGGGGAGGGAGAGAAAGGGGGGAGGAGCAAATGTGGCATCACAAAATGAAAACACCGTGCATCCGAAGTCAATAAATAGATGCCAGGGGCAAGTGACTCATGAGCACGAGTTGTTAAGCGATGGAATTTGGGAGATCAAGCCACACTGCTTAAAACATCACATGATCTCCCTCTGGCCCCGTATTTCATAA		MA0498.1	MA0498.1.Meis1	12.3713	0.901272	161	175	+	CCCTGTCACTCTGGG		MA0464.1	MA0464.1.Bhlhe40	13.2818	0.962418	85	95	-	GTCACATGCCC		MA1988.1	MA1988.1.Atf3	13.4986	0.974534	101	111	+	AGTGACTCATG
				MA0474.1	MA0474.1.Erg	11.051	0.918214	27	37	+	GGAGGAAGAGC		MA1988.1	MA1988.1.Atf3	13.0482	0.965235	105	115	-	TCTGACTCATG		MA1607.1	MA1607.1.Foxl2	12.9837	0.909698	52	65	+	AAAATGAAAACACC
				MA0136.3	MA0136.3.Elf5	10.9336	0.89296	26	37	+	AGGAGGAAGAGC		MA0047.2	MA0047.2.Foxa2	12.2327	0.918028	9	20	-	TGTGTACTCTGG		MA0909.3	MA0909.3.Hoxd13	12.6274	0.964699	77	86	+	GTCAATAAAT
				MA1615.1	MA1615.1.Plagl1	10.8252	0.87288	169	181	+	CTCTGGGGTCAGC		MA0145.2	MA0145.2.Tfcp2l1	11.4603	0.89798	187	200	+	CCTGTGCAGACCAG		MA0079.2	MA0079.2.SP1	11.9312	0.931774	27	36	-	CTCCTCCCCC
				MA2002.1	MA2002.1.Zfp335	10.6108	0.9187	124	134	+	GGACAGGCAGA		MA0145.1	MA0145.1.Tfcp2l1	11.4461	0.898159	187	200	+	CCTGTGCAGACCAG		MA0676.1	MA0676.1.Nr2e1	11.5615	0.92997	73	81	+	CGAAGTCAA
				MA0098.2	MA0098.2.Ets1	10.2373	0.861958	24	38	-	TGCTCTTCCTCCTTC		MA0677.1	MA0677.1.Nr2f6	10.9947	0.825425	92	105	-	GAGGGCTAGGGTCA		MA0829.1	MA0829.1.Srebf1	11.472	0.910865	166	175	-	ATCATGTGAT
				MA0480.1	MA0480.1.Foxo1	9.8073	0.891432	73	83	+	ACTTGTTGTCA		MA0099.2	MA0099.2.FOS::JUN	10.664	1	107	113	-	TGACTCA		MA0099.1	MA0099.1.Fos::Jun	11.2551	0.983143	102	109	+	GTGACTCA
				MA0102.1	MA0102.1.Cebpa	9.71608	0.910258	102	113	-	TGTTGCAATGCC		MA0603.1	MA0603.1.Arntl	10.3032	0.906971	87	96	-	GGTCACATGC		MA1630.1	MA1630.1.Znf281	11.2511	0.878002	7	17	+	GGAGGGGGAGG
				MA0117.2	MA0117.2.Mafb	9.71148	0.872962	64	75	+	GGCATGCTGACT		MA1988.1	MA1988.1.Atf3	10.0292	0.902893	105	115	+	CATGAGTCAGA		MA0079.2	MA0079.2.SP1	11.1871	0.913034	10	19	-	TCCCTCCCCC
				MA1684.1	MA1684.1.Foxn1	9.69471	0.9923	157	162	-	GGAAGC		MA0100.2	MA0100.2.Myb	9.94629	0.911615	130	139	+	CCAACAGACA		MA0514.1	MA0514.1.Sox3	10.9409	0.927574	18	27	-	CCTTTCTCTC
				MA0512.1	MA0512.1.Rxra	9.41982	0.900013	171	181	+	CTGGGGTCAGC		MA0489.2	MA0489.2.Jun	9.83582	0.888285	105	116	+	CATGAGTCAGAG		MA1615.1	MA1615.1.Plagl1	10.8212	0.872795	181	193	-	ATACGGGGCCAGA
				MA1988.1	MA1988.1.Atf3	9.2646	0.887104	185	195	-	TCTTACTCAGT		MA0620.1	MA0620.1.Mitf	9.72274	0.919685	87	96	-	GGTCACATGC		MA0157.1	MA0157.1.FOXO3	10.7984	0.954864	56	63	+	TGAAAACA
				MA0102.2	MA0102.2.CEBPA	9.1231	0.924389	105	113	-	TGTTGCAAT		MA0512.1	MA0512.1.Rxra	9.51602	0.901398	90	100	-	CTAGGGTCACA		MA0469.1	MA0469.1.E2F3	10.7683	0.878524	176	190	+	CTCCCTCTGGCCCCG
				MA0259.1	MA0259.1.ARNT::HIF1A	9.07289	0.936572	148	155	+	CTACGTGG		MA0009.1	MA0009.1.Tbxt	9.37526	0.80558	176	186	+	CTAGTTATGAA		MA0472.1	MA0472.1.Egr2	10.7094	0.87298	6	20	-	CTCCCTCCCCCTCCA
				MA0105.1	MA0105.1.NFKB1	8.96311	0.85262	154	163	-	GGGAAGCCCC		MA0480.2	MA0480.2.Foxo1	9.29945	0.886495	12	22	+	GAGTACACAGG		MA0099.2	MA0099.2.FOS::JUN	10.664	1	103	109	+	TGACTCA
				MA0099.1	MA0099.1.Fos::Jun	8.69048	0.898222	186	193	+	CTGAGTAA		MA0099.1	MA0099.1.Fos::Jun	9.17224	0.914174	107	114	-	CTGACTCA		MA0099.1	MA0099.1.Fos::Jun	10.6602	0.963445	103	110	-	ATGAGTCA
				MA0099.2	MA0099.2.FOS::JUN	8.68023	0.92759	187	193	-	TTACTCA		MA0464.1	MA0464.1.Bhlhe40	9.05582	0.905397	86	96	+	GGCATGTGACC		MA0910.1	MA0910.1.Hoxd8	10.4019	0.800024	75	91	+	AAGTCAATAAATAGATG
				MA0067.1	MA0067.1.Pax2	8.49614	0.97763	142	149	-	AGTCATGG		MA0065.2	MA0065.2.Pparg::Rxra	9.04335	0.817987	92	106	-	TGAGGGCTAGGGTCA		MA0050.3	MA0050.3.Irf1	10.354	0.817525	48	62	+	TCACAAAATGAAAAC
				MA0047.2	MA0047.2.Foxa2	8.38928	0.856033	76	87	+	TGTTGTCACAGG		MA0151.1	MA0151.1.Arid3a	9.01498	0.967648	145	150	-	ATCAAA		MA0489.2	MA0489.2.Jun	10.287	0.897545	100	111	-	CATGAGTCACTT
				MA0676.1	MA0676.1.Nr2e1	8.34149	0.864701	70	78	-	ACAAGTCAG		MA1684.1	MA1684.1.Foxn1	8.89716	0.975417	151	156	-	AGAAGC		MA0852.1	MA0852.1.Foxk1	10.1866	0.807656	52	68	+	AAAATGAAAACACCGTG
				MA0739.1	MA0739.1.Hic1	8.28044	0.885947	60	68	-	ATGCCAGGG		MA0739.1	MA0739.1.Hic1	8.8935	0.898647	82	90	-	ATGCCCAGC		MA0620.1	MA0620.1.Mitf	10.1315	0.930835	167	176	-	GATCATGTGA
				MA0620.1	MA0620.1.Mitf	8.15631	0.876953	140	149	-	AGTCATGGGA		MA0039.1	MA0039.1.Klf4	8.88074	0.917541	29	38	+	AAAAGAGAGG		MA1988.1	MA1988.1.Atf3	9.86508	0.899504	101	111	-	CATGAGTCACT
				MA0158.1	MA0158.1.HOXA5	8.14797	0.939841	6	13	-	CTCAAATG		MA0483.1	MA0483.1.Gfi1B	8.81432	0.874281	51	61	-	GAACCTGTGCA		MA0480.2	MA0480.2.Foxo1	9.85025	0.900368	55	65	+	ATGAAAACACC
				MA0067.1	MA0067.1.Pax2	8.09328	0.96181	164	171	+	TGTCACTC		MA0483.1	MA0483.1.Gfi1B	8.81432	0.874281	184	194	+	GAACCTGTGCA		MA0464.1	MA0464.1.Bhlhe40	9.83051	0.91585	166	176	+	ATCACATGATC
				MA0002.2	MA0002.2.Runx1	8.04143	0.854885	169	179	+	CTCTGGGGTCA		MA0160.1	MA0160.1.NR4A2	8.78523	0.89974	91	98	-	AGGGTCAC		MA0095.3	MA0095.3.Yy1	9.67748	0.865385	49	60	+	CACAAAATGAAA
				MA0518.1	MA0518.1.Stat4	7.94484	0.857811	14	27	-	CTTCTCAGAAGGGT		MA0693.3	MA0693.3.Vdr	8.78165	0.879785	10	20	+	CAGAGTACACA		MA0616.1	MA0616.1.Hes2	9.50895	0.87079	93	105	+	CAGGGGCAAGTGA
				MA0620.1	MA0620.1.Mitf	7.87598	0.869306	79	88	+	TGTCACAGGG		MA1991.1	MA1991.1.Hnf1A	8.69108	0.827422	23	36	-	TCTCTTTTATGCTC		MA0480.1	MA0480.1.Foxo1	9.3532	0.884502	56	66	-	CGGTGTTTTCA
				MA0614.1	MA0614.1.Foxj2	7.64103	0.880841	75	82	-	GACAACAA		MA0498.1	MA0498.1.Meis1	8.64737	0.84419	128	142	-	AGCTGTCTGTTGGTG		MA0079.2	MA0079.2.SP1	9.34457	0.866632	7	16	-	CTCCCCCTCC
				MA0160.1	MA0160.1.NR4A2	7.52648	0.855512	92	99	-	CAGGCCAC		MA1567.2	MA1567.2.Tbx6	8.37941	0.836674	41	52	+	GGGGTGTGTATG		MA0157.3	MA0157.3.Foxo3	9.27722	0.877034	55	66	+	ATGAAAACACCG
				MA1628.1	MA1628.1.Zic1::Zic2	7.47	0.863798	110	120	+	AACACCAGGCT		MA0157.3	MA0157.3.Foxo3	8.2877	0.854385	12	23	+	GAGTACACAGGG		MA0047.2	MA0047.2.Foxa2	9.11416	0.867725	72	83	-	TATTGACTTCGG
				MA0626.1	MA0626.1.Npas2	7.46022	0.869639	147	156	-	CCCACGTAGT		MA0079.2	MA0079.2.SP1	8.21877	0.838279	34	43	-	CCCAGCCTCT		MA0620.1	MA0620.1.Mitf	9.02255	0.900584	165	174	+	CATCACATGA
				MA0035.2	MA0035.2.Gata1	7.45316	0.869782	19	29	+	TCTGAGAAGGA		MA0039.1	MA0039.1.Klf4	8.1995	0.897544	28	37	+	TAAAAGAGAG		MA0851.1	MA0851.1.Foxj3	8.94522	0.805522	72	88	+	CCGAAGTCAATAAATAG
				MA0136.1	MA0136.1.ELF5	7.13388	0.854365	28	36	-	CTCTTCCTC		MA0603.1	MA0603.1.Arntl	8.15834	0.858219	158	167	+	ACTCACATGC		MA1623.1	MA1623.1.Stat2	8.90026	0.809592	50	62	+	ACAAAATGAAAAC
				MA0605.1	MA0605.1.Atf3	7.01938	0.855142	46	53	+	GATGTCGT		MA2001.1	MA2001.1.Six4	8.07738	0.833412	52	62	-	GGAACCTGTGC		MA0079.2	MA0079.2.SP1	8.7923	0.852723	11	20	-	CTCCCTCCCC
				MA0104.3	MA0104.3.Mycn	6.65553	0.859098	147	154	+	ACTACGTG		MA0099.1	MA0099.1.Fos::Jun	8.0716	0.87773	156	163	-	GTGAGTGA		MA0002.2	MA0002.2.Runx1	8.78134	0.869311	147	157	-	CAGTGTGGCTT
				MA0100.1	MA0100.1.Myb	6.65146	0.85104	87	94	+	GGCCGGTG		MA0816.1	MA0816.1.Ascl2	8.00465	0.840305	136	145	+	GACAGCTCCT		MA1630.1	MA1630.1.Znf281	8.613	0.836765	24	34	+	AAGGGGGGAGG
				MA0885.1	MA0885.1.Dlx2	6.60982	0.891241	41	48	+	GCAATGAT		MA0099.2	MA0099.2.FOS::JUN	7.99993	0.902758	107	113	+	TGAGTCA		MA1627.1	MA1627.1.Wt1	8.59823	0.815531	12	25	-	TTTCTCTCCCTCCC
				MA0067.1	MA0067.1.Pax2	6.34545	0.893175	79	86	+	TGTCACAG		MA0111.1	MA0111.1.Spz1	7.95213	0.824025	88	98	-	AGGGTCACATG		MA0603.1	MA0603.1.Arntl	8.59777	0.868207	165	174	+	CATCACATGA
				MA0147.2	MA0147.2.Myc	6.14992	0.865084	146	155	-	CCACGTAGTC		MA0816.1	MA0816.1.Ascl2	7.92512	0.838726	136	145	-	AGGAGCTGTC		MA1627.1	MA1627.1.Wt1	8.54102	0.814596	23	36	-	CTCCTCCCCCCTTT
				MA0880.1	MA0880.1.Dlx3	6.14523	0.866393	41	48	+	GCAATGAT		MA0145.2	MA0145.2.Tfcp2l1	7.91276	0.846351	61	74	+	CCAGCGAGTCCCAG		MA0152.2	MA0152.2.Nfatc2	8.47901	0.809518	50	65	+	ACAAAATGAAAACACC
				MA0151.1	MA0151.1.Arid3a	6.02799	0.851117	3	8	-	ATGAAA		MA0060.1	MA0060.1.NFYA	7.90007	0.812888	112	127	+	CAGAGCCCATGAGATG		MA0047.2	MA0047.2.Foxa2	8.36769	0.855685	52	63	-	TGTTTTCATTTT
				MA0881.1	MA0881.1.Dlx4	6.01836	0.869058	41	48	+	GCAATGAT		MA0145.1	MA0145.1.Tfcp2l1	7.89052	0.84638	61	74	+	CCAGCGAGTCCCAG		MA0152.2	MA0152.2.Nfatc2	8.34397	0.806786	125	140	+	AAGCGATGGAATTTGG
				MA1110.2	MA1110.2.Nr1H4	5.97032	0.861346	172	181	+	TGGGGTCAGC		MA1606.1	MA1606.1.Foxf1	7.76912	0.850216	12	22	+	GAGTACACAGG		MA0079.2	MA0079.2.SP1	8.29848	0.840287	9	18	-	CCCTCCCCCT
				MA0067.1	MA0067.1.Pax2	5.79931	0.871729	42	49	-	CATCATTG		MA1998.1	MA1998.1.Prdm14	7.73864	0.814141	110	121	-	ATGGGCTCTGAC		MA1524.2	MA1524.2.Msgn1	8.28792	0.815872	32	47	+	AGGAGCAAATGTGGCA
				MA0147.2	MA0147.2.Myc	5.7736	0.859561	116	125	-	CCATGAGCCT		MA0039.2	MA0039.2.Klf4	7.58844	0.865435	41	50	+	GGGGTGTGTA		MA0739.1	MA0739.1.Hic1	8.28044	0.885947	89	97	+	ATGCCAGGG
				MA0067.1	MA0067.1.Pax2	5.72277	0.868723	48	55	+	TGTCGTGC		MA0620.1	MA0620.1.Mitf	7.57295	0.861039	85	94	+	GGGCATGTGA		MA1606.1	MA1606.1.Foxf1	8.22769	0.8599	79	89	+	CAATAAATAGA
				MA0035.1	MA0035.1.Gata1	5.57462	0.916744	45	50	+	TGATGT		MA1996.1	MA1996.1.Nr1H2	7.48	0.868453	90	100	-	CTAGGGTCACA		MA0739.1	MA0739.1.Hic1	8.19148	0.884105	40	48	-	ATGCCACAT
				MA0482.1	MA0482.1.Gata4	5.47847	0.850555	18	28	-	CCTTCTCAGAA		MA1567.2	MA1567.2.Tbx6	7.44912	0.818354	151	162	-	TGAGTGAGAAGC		MA0065.2	MA0065.2.Pparg::Rxra	8.1242	0.803019	176	190	-	CGGGGCCAGAGGGAG
				MA0067.1	MA0067.1.Pax2	5.35002	0.854086	36	43	-	TGCCATGC		MA0104.1	MA0104.1.Mycn	7.41752	0.883869	88	93	-	CACATG		MA0079.2	MA0079.2.SP1	8.07413	0.834637	4	13	-	CCCCTCCATC
				MA0519.1	MA0519.1.Stat5a::Stat5b	4.67895	0.850953	16	26	+	CCTTCTGAGAA		MA0104.1	MA0104.1.Mycn	7.41752	0.883869	161	166	+	CACATG		MA0039.2	MA0039.2.Klf4	8.04903	0.873261	28	37	+	GGGGAGGAGC
				MA0461.1	MA0461.1.Atoh1	4.29178	0.851995	15	22	-	CAGAAGGG		MA0493.1	MA0493.1.Klf1	7.39077	0.836555	41	51	-	ATACACACCCC		MA0039.1	MA0039.1.Klf4	8.04478	0.893002	18	27	+	GAGAGAAAGG
													MA1472.2	MA1472.2.Bhlha15	7.36606	0.850115	77	88	+	CCAGAGCTGGGC		MA0620.1	MA0620.1.Mitf	8.00085	0.872712	111	120	+	GAGCACGAGT
													MA1472.2	MA1472.2.Bhlha15	7.36554	0.850105	77	88	-	GCCCAGCTCTGG		MA0099.2	MA0099.2.FOS::JUN	7.99993	0.902758	103	109	-	TGAGTCA
													MA0620.1	MA0620.1.Mitf	7.36172	0.855277	160	169	-	GAGCATGTGA		MA0039.1	MA0039.1.Klf4	7.94329	0.890023	9	18	+	AGGGGGAGGG
													MA0035.2	MA0035.2.Gata1	7.32617	0.867458	150	160	-	AGTGAGAAGCA		MA0603.1	MA0603.1.Arntl	7.94293	0.853322	167	176	-	GATCATGTGA
													MA0620.1	MA0620.1.Mitf	7.29128	0.853356	102	111	-	ACTCATGAGG		MA0913.1	MA0913.1.Hoxd9	7.90877	0.868072	77	86	+	GTCAATAAAT
													MA0039.2	MA0039.2.Klf4	7.29011	0.860367	36	45	+	AGGCTGGGGT		MA1724.1	MA1724.1.Rfx6	7.90121	0.80681	86	98	-	CCCCTGGCATCTA
													MA0911.1	MA0911.1.Hoxa11	7.24986	0.833479	23	34	+	GAGCATAAAAGA		MA0603.1	MA0603.1.Arntl	7.89058	0.852133	98	107	-	AGTCACTTGC
													MA0146.1	MA0146.1.Zfx	7.15016	0.8174	35	48	-	CACACCCCAGCCTC		MA0067.1	MA0067.1.Pax2	7.82592	0.951311	100	107	-	AGTCACTT
													MA0620.1	MA0620.1.Mitf	7.13827	0.849182	158	167	+	ACTCACATGC		MA1615.1	MA1615.1.Plagl1	7.81826	0.810732	91	103	+	GCCAGGGGCAAGT
													MA0616.1	MA0616.1.Hes2	7.09849	0.813133	82	94	+	GCTGGGCATGTGA		MA0102.1	MA0102.1.Cebpa	7.80039	0.850966	189	200	-	TTATGAAATACG
													MA0442.1	MA0442.1.SOX10	7.09699	0.919521	16	21	-	CTGTGT		MA0111.1	MA0111.1.Spz1	7.78334	0.819637	27	37	+	GGGGGAGGAGC
													MA0146.2	MA0146.2.Zfx	7.01439	0.814971	35	48	-	CACACCCCAGCCTC		MA0160.1	MA0160.1.NR4A2	7.66646	0.860431	141	148	+	GAGATCAA
													MA0154.1	MA0154.1.EBF1	6.99545	0.813284	116	125	+	GCCCATGAGA		MA0913.1	MA0913.1.Hoxd9	7.65664	0.862244	78	87	+	TCAATAAATA
													MA0122.1	MA0122.1.Nkx3-2	6.93573	0.857638	155	163	-	GTGAGTGAG		MA0464.1	MA0464.1.Bhlhe40	7.65436	0.886487	165	175	-	ATCATGTGATG
													MA0676.1	MA0676.1.Nr2e1	6.93249	0.836142	106	114	+	ATGAGTCAG		MA0079.2	MA0079.2.SP1	7.64905	0.823931	26	35	-	TCCTCCCCCC
													MA1099.1	MA1099.1.Hes1	6.91494	0.859877	86	95	+	GGCATGTGAC		MA0039.1	MA0039.1.Klf4	7.6196	0.880522	19	28	+	AGAGAAAGGG
													MA0092.1	MA0092.1.Hand1::Tcf3	6.86373	0.825808	74	83	-	GCTCTGGCTC		MA0668.2	MA0668.2.Neurod2	7.60671	0.830071	175	189	-	GGGGCCAGAGGGAGA
													MA0151.1	MA0151.1.Arid3a	6.85157	0.883247	27	32	+	ATAAAA		MA0626.1	MA0626.1.Npas2	7.60545	0.872627	97	106	+	GGCAAGTGAC
													MA0104.1	MA0104.1.Mycn	6.81862	0.861543	88	93	+	CATGTG		MA0614.1	MA0614.1.Foxj2	7.49204	0.877844	77	84	+	GTCAATAA
													MA0104.1	MA0104.1.Mycn	6.81862	0.861543	161	166	-	CATGTG		MA0039.1	MA0039.1.Klf4	7.44504	0.875398	3	12	+	AGATGGAGGG
													MA0489.2	MA0489.2.Jun	6.79987	0.825981	154	165	+	TCTCACTCACAT		MA0102.2	MA0102.2.CEBPA	7.42774	0.863319	192	200	-	TTATGAAAT
													MA0146.2	MA0146.2.Zfx	6.79109	0.811084	165	178	+	TGCTCCATGGCCTA		MA0104.1	MA0104.1.Mycn	7.41752	0.883869	168	173	+	CACATG
													MA0603.1	MA0603.1.Arntl	6.76702	0.826594	85	94	+	GGGCATGTGA		MA0614.1	MA0614.1.Foxj2	7.3793	0.875576	57	64	+	GAAAACAC
													MA0146.1	MA0146.1.Zfx	6.75609	0.810537	165	178	+	TGCTCCATGGCCTA		MA0104.1	MA0104.1.Mycn	7.36925	0.88207	114	119	-	CTCGTG
													MA0099.2	MA0099.2.FOS::JUN	6.74348	0.856895	156	162	+	TCACTCA		MA0079.2	MA0079.2.SP1	7.3437	0.816241	20	29	-	CCCCTTTCTC
													MA0143.3	MA0143.3.Sox2	6.69299	0.870982	143	150	+	CCTTTGAT		MA0515.1	MA0515.1.Sox6	7.24953	0.852692	18	27	-	CCTTTCTCTC
													MA1620.1	MA1620.1.Ptf1A	6.67037	0.816979	52	63	-	TGGAACCTGTGC		MA0147.1	MA0147.1.Myc	7.22654	0.829525	112	121	+	AGCACGAGTT
													MA0480.1	MA0480.1.Foxo1	6.6661	0.843497	13	23	-	CCCTGTGTACT		MA0469.1	MA0469.1.E2F3	7.22035	0.830671	10	24	-	TTCTCTCCCTCCCCC
													MA0100.1	MA0100.1.Myb	6.65705	0.851213	131	138	-	GTCTGTTG		MA1099.1	MA1099.1.Hes1	7.21358	0.869979	112	121	+	AGCACGAGTT
													MA1472.2	MA1472.2.Bhlha15	6.64784	0.837215	135	146	+	AGACAGCTCCTT		MA0157.1	MA0157.1.FOXO3	7.20216	0.83406	159	166	+	TTAAAACA
													MA1472.2	MA1472.2.Bhlha15	6.64691	0.837199	135	146	-	AAGGAGCTGTCT		MA0693.3	MA0693.3.Vdr	7.19863	0.84106	170	180	-	GGGAGATCATG
													MA0594.1	MA0594.1.Hoxa9	6.57916	0.806308	103	113	+	CTCATGAGTCA		MA0632.1	MA0632.1.Tcfl5	7.19551	0.912647	112	121	+	AGCACGAGTT
													MA0047.2	MA0047.2.Foxa2	6.49841	0.825533	47	58	+	TGTATGCACAGG		MA0632.1	MA0632.1.Tcfl5	7.19551	0.912647	112	121	-	AACTCGTGCT
													MA0869.2	MA0869.2.Sox11	6.45079	0.813755	12	23	+	GAGTACACAGGG		MA0157.3	MA0157.3.Foxo3	7.11635	0.827573	79	90	+	CAATAAATAGAT
													MA1988.1	MA1988.1.Atf3	6.43148	0.828602	154	164	+	TCTCACTCACA		MA0676.1	MA0676.1.Nr2e1	7.08403	0.839213	102	110	-	ATGAGTCAC
													MA0002.2	MA0002.2.Runx1	6.42879	0.823445	37	47	+	GGCTGGGGTGT		MA0035.2	MA0035.2.Gata1	7.01869	0.86183	17	27	+	GGAGAGAAAGG
													MA1099.1	MA1099.1.Hes1	6.4198	0.843129	86	95	-	GTCACATGCC		MA0035.1	MA0035.1.Gata1	7.01644	0.995189	128	133	+	CGATGG
													MA1620.1	MA1620.1.Ptf1A	6.38802	0.811069	182	193	+	ATGAACCTGTGC		MA0614.1	MA0614.1.Foxj2	7.01096	0.868166	81	88	+	ATAAATAG
													MA0482.1	MA0482.1.Gata4	6.36917	0.863361	151	161	+	GCTTCTCACTC		MA0075.2	MA0075.2.Prrx2	7.00448	0.883385	78	85	+	TCAATAAA
													MA0035.1	MA0035.1.Gata1	6.29441	0.955905	147	152	+	TGATGC		MA1606.1	MA1606.1.Foxf1	6.99713	0.833912	55	65	+	ATGAAAACACC
													MA0869.2	MA0869.2.Sox11	6.2883	0.810798	142	153	-	AGCATCAAAGGA		MA0079.2	MA0079.2.SP1	6.96666	0.806746	13	22	-	CTCTCCCTCC
													MA0493.1	MA0493.1.Klf1	6.20514	0.816512	36	46	-	CACCCCAGCCT		MA0027.1	MA0027.1.En1	6.96346	0.903089	83	93	+	AAATAGATGCC
													MA0632.1	MA0632.1.Tcfl5	6.13153	0.878949	86	95	+	GGCATGTGAC		MA0879.1	MA0879.1.Dlx1	6.9319	0.879371	80	89	+	AATAAATAGA
													MA0632.1	MA0632.1.Tcfl5	6.13153	0.878949	86	95	-	GTCACATGCC		MA0035.1	MA0035.1.Gata1	6.92224	0.990064	3	8	+	AGATGG
													MA0004.1	MA0004.1.Arnt	6.11163	0.830853	88	93	+	CATGTG		MA0482.1	MA0482.1.Gata4	6.90355	0.871044	16	26	-	CTTTCTCTCCC
													MA0004.1	MA0004.1.Arnt	6.11163	0.830853	88	93	-	CACATG		MA0911.1	MA0911.1.Hoxa11	6.90125	0.827282	76	87	+	AGTCAATAAATA
													MA0004.1	MA0004.1.Arnt	6.11163	0.830853	161	166	+	CACATG		MA0079.2	MA0079.2.SP1	6.8737	0.804404	5	14	-	CCCCCTCCAT
													MA0004.1	MA0004.1.Arnt	6.11163	0.830853	161	166	-	CATGTG		MA0063.1	MA0063.1.Nkx2-5	6.8703	0.901486	123	129	+	TTAAGCG
													MA1621.1	MA1621.1.Rbpjl	6.10245	0.800314	51	64	-	CTGGAACCTGTGCA		MA0603.1	MA0603.1.Arntl	6.84015	0.828256	111	120	+	GAGCACGAGT
													MA0620.1	MA0620.1.Mitf	6.04872	0.819459	102	111	+	CCTCATGAGT		MA0494.1	MA0494.1.Nr1h3::Rxra	6.82758	0.805165	62	80	-	TGACTTCGGATGCACGGTG
													MA0099.2	MA0099.2.FOS::JUN	6.01618	0.830348	156	162	-	TGAGTGA		MA0693.3	MA0693.3.Vdr	6.82513	0.831924	139	149	+	GGGAGATCAAG
													MA0145.1	MA0145.1.Tfcp2l1	5.98949	0.818696	55	68	+	CAGGTTCCAGCGAG		MA0877.1	MA0877.1.Barhl1	6.82276	0.885291	122	131	+	GTTAAGCGAT
													MA0145.2	MA0145.2.Tfcp2l1	5.98862	0.818348	55	68	+	CAGGTTCCAGCGAG		MA0104.1	MA0104.1.Mycn	6.81862	0.861543	168	173	-	CATGTG
													MA0099.1	MA0099.1.Fos::Jun	5.98082	0.8085	155	162	+	CTCACTCA		MA0442.1	MA0442.1.SOX10	6.81243	0.906887	152	157	-	CAGTGT
													MA0512.1	MA0512.1.Rxra	5.94694	0.84999	10	20	+	CAGAGTACACA		MA0018.2	MA0018.2.CREB1	6.79596	0.82522	43	50	-	TGATGCCA
													MA0145.1	MA0145.1.Tfcp2l1	5.93275	0.817869	9	22	+	CCAGAGTACACAGG		MA0464.1	MA0464.1.Bhlhe40	6.75076	0.874294	96	106	-	GTCACTTGCCC
													MA0145.2	MA0145.2.Tfcp2l1	5.91981	0.817346	9	22	+	CCAGAGTACACAGG		MA0079.2	MA0079.2.SP1	6.73586	0.800933	22	31	-	CCCCCCTTTC
													MA1619.1	MA1619.1.Ptf1A	5.85849	0.818111	77	88	+	CCAGAGCTGGGC		MA0620.1	MA0620.1.Mitf	6.71985	0.837767	105	114	-	GCTCATGAGT
													MA0693.3	MA0693.3.Vdr	5.83208	0.807632	181	191	-	ACAGGTTCATA		MA0092.1	MA0092.1.Hand1::Tcf3	6.71759	0.821502	39	48	+	AATGTGGCAT
													MA1619.1	MA1619.1.Ptf1A	5.83153	0.817585	77	88	-	GCCCAGCTCTGG		MA0104.2	MA0104.2.Mycn	6.7096	0.822621	112	121	+	AGCACGAGTT
													MA0626.1	MA0626.1.Npas2	5.80439	0.835563	86	95	-	GTCACATGCC		MA0035.1	MA0035.1.Gata1	6.6862	0.977221	68	73	-	GGATGC
													MA0125.1	MA0125.1.Nobox	5.75002	0.814887	175	182	-	TAACTAGG		MA0039.1	MA0039.1.Klf4	6.65395	0.852176	25	34	+	AGGGGGGAGG
													MA0633.1	MA0633.1.Twist2	5.72964	0.819826	159	168	-	AGCATGTGAG		MA0620.1	MA0620.1.Mitf	6.64488	0.835722	105	114	+	ACTCATGAGC
													MA0158.1	MA0158.1.HOXA5	5.66086	0.852247	26	33	-	CTTTTATG		MA0442.1	MA0442.1.SOX10	6.63642	0.899073	21	26	-	CTTTCT
													MA0633.1	MA0633.1.Twist2	5.61752	0.81756	159	168	+	CTCACATGCT		MA0442.1	MA0442.1.SOX10	6.63642	0.899073	50	55	-	TTTTGT
													MA0603.1	MA0603.1.Arntl	5.61075	0.800312	160	169	-	GAGCATGTGA		MA0092.1	MA0092.1.Hand1::Tcf3	6.63193	0.818978	147	156	-	AGTGTGGCTT
													MA0147.2	MA0147.2.Myc	5.59926	0.857002	87	96	+	GCATGTGACC		MA0098.2	MA0098.2.Ets1	6.63043	0.80963	16	30	-	CCCCCTTTCTCTCCC
													MA0620.1	MA0620.1.Mitf	5.5449	0.805715	118	127	-	CATCTCATGG		MA0122.1	MA0122.1.Nkx3-2	6.58506	0.844552	98	106	+	GCAAGTGAC
													MA0145.1	MA0145.1.Tfcp2l1	5.51701	0.811815	55	68	-	CTCGCTGGAACCTG		MA0594.1	MA0594.1.Hoxa9	6.57916	0.806308	103	113	-	CTCATGAGTCA
													MA0145.2	MA0145.2.Tfcp2l1	5.47813	0.810918	55	68	-	CTCGCTGGAACCTG		MA0620.1	MA0620.1.Mitf	6.56938	0.833662	98	107	-	AGTCACTTGC
													MA1608.1	MA1608.1.Isl1	5.47213	0.808776	116	126	+	GCCCATGAGAT		MA0087.1	MA0087.1.Sox5	6.56293	0.838453	119	125	+	GTTGTTA
													MA0141.1	MA0141.1.Esrrb	5.46108	0.805478	92	103	-	GGGCTAGGGTCA		MA0622.1	MA0622.1.Mlxip	6.51389	0.853124	113	120	+	GCACGAGT
													MA0141.2	MA0141.2.Esrrb	5.44472	0.806603	92	103	-	GGGCTAGGGTCA		MA0035.1	MA0035.1.Gata1	6.50356	0.967285	87	92	+	AGATGC
													MA1606.1	MA1606.1.Foxf1	5.41892	0.800583	43	53	-	GCATACACACC		MA0047.2	MA0047.2.Foxa2	6.50053	0.825567	76	87	-	TATTTATTGACT
													MA0877.1	MA0877.1.Barhl1	5.40903	0.848036	26	35	+	CATAAAAGAG		MA1994.1	MA1994.1.Nkx2-1	6.50045	0.80708	166	178	+	ATCACATGATCTC
													MA0522.1	MA0522.1.Tcf3	5.37734	0.856775	136	146	+	GACAGCTCCTT		MA0157.3	MA0157.3.Foxo3	6.44719	0.812257	75	86	+	AAGTCAATAAAT
													MA0521.1	MA0521.1.Tcf12	5.36299	0.855755	136	146	+	GACAGCTCCTT		MA0624.2	MA0624.2.Nfatc1	6.44055	0.81904	53	64	+	AAATGAAAACAC
													MA0145.1	MA0145.1.Tfcp2l1	5.35922	0.809517	9	22	-	CCTGTGTACTCTGG		MA0141.2	MA0141.2.Esrrb	6.43788	0.82333	89	100	+	ATGCCAGGGGCA
													MA0909.3	MA0909.3.Hoxd13	5.35001	0.827198	1	10	-	GGCCATAAAT		MA0141.1	MA0141.1.Esrrb	6.43009	0.821973	89	100	+	ATGCCAGGGGCA
													MA0632.1	MA0632.1.Tcfl5	5.32693	0.853466	159	168	+	CTCACATGCT		MA0078.1	MA0078.1.Sox17	6.42847	0.830996	51	59	-	TTCATTTTG
													MA0632.1	MA0632.1.Tcfl5	5.32693	0.853466	159	168	-	AGCATGTGAG		MA0626.1	MA0626.1.Npas2	6.38642	0.847541	35	44	+	AGCAAATGTG
													MA0145.2	MA0145.2.Tfcp2l1	5.32112	0.808633	9	22	-	CCTGTGTACTCTGG		MA0113.2	MA0113.2.NR3C1	6.37506	0.827908	58	72	-	GATGCACGGTGTTTT
													MA0521.2	MA0521.2.Tcf12	5.31235	0.817514	135	146	-	AAGGAGCTGTCT		MA0624.2	MA0624.2.Nfatc1	6.34778	0.817194	128	139	+	CGATGGAATTTG
													MA0521.2	MA0521.2.Tcf12	5.3093	0.81745	77	88	+	CCAGAGCTGGGC		MA0158.1	MA0158.1.HOXA5	6.33633	0.876037	134	141	-	CCCAAATT
													MA0521.2	MA0521.2.Tcf12	5.30707	0.817404	135	146	+	AGACAGCTCCTT		MA0078.1	MA0078.1.Sox17	6.31148	0.827216	77	85	-	TTTATTGAC
													MA0151.1	MA0151.1.Arid3a	5.30656	0.822972	1	6	-	ATAAAT		MA1994.1	MA1994.1.Nkx2-1	6.31147	0.803248	94	106	-	GTCACTTGCCCCT
													MA0521.2	MA0521.2.Tcf12	5.30337	0.817327	77	88	-	GCCCAGCTCTGG		MA0035.1	MA0035.1.Gata1	6.29441	0.955905	45	50	-	TGATGC
													MA0006.1	MA0006.1.Ahr::Arnt	5.29689	0.817305	157	162	-	TGAGTG		MA0099.2	MA0099.2.FOS::JUN	6.29422	0.840497	41	47	-	TGCCACA
													MA1619.1	MA1619.1.Ptf1A	5.26083	0.806447	135	146	-	AAGGAGCTGTCT		MA0039.1	MA0039.1.Klf4	6.27728	0.841119	124	133	+	TAAGCGATGG
													MA0067.1	MA0067.1.Pax2	5.2444	0.849938	89	96	-	GGTCACAT		MA0911.1	MA0911.1.Hoxa11	6.23321	0.815407	118	129	+	AGTTGTTAAGCG
													MA1619.1	MA1619.1.Ptf1A	5.23154	0.805875	135	146	+	AGACAGCTCCTT		MA1618.1	MA1618.1.Ptf1a	6.21377	0.805535	34	46	+	GAGCAAATGTGGC
													MA0633.1	MA0633.1.Twist2	5.19353	0.808989	86	95	-	GTCACATGCC		MA0720.1	MA0720.1.Shox2	6.20946	0.875577	78	85	+	TCAATAAA
													MA1110.2	MA1110.2.Nr1H4	5.178	0.845168	90	99	-	TAGGGTCACA		MA0633.1	MA0633.1.Twist2	6.19342	0.829201	166	175	+	ATCACATGAT
													MA0027.1	MA0027.1.En1	5.16322	0.830889	177	187	+	TAGTTATGAAC		MA0158.1	MA0158.1.HOXA5	6.18732	0.870789	35	42	+	AGCAAATG
													MA0633.1	MA0633.1.Twist2	5.14362	0.80798	86	95	+	GGCATGTGAC		MA0004.1	MA0004.1.Arnt	6.18161	0.833646	114	119	-	CTCGTG
													MA0622.1	MA0622.1.Mlxip	5.14232	0.824318	87	94	+	GCATGTGA		MA0480.2	MA0480.2.Foxo1	6.16764	0.807613	79	89	+	CAATAAATAGA
													MA0622.1	MA0622.1.Mlxip	5.14232	0.824318	160	167	-	GCATGTGA		MA0626.1	MA0626.1.Npas2	6.15422	0.842762	112	121	+	AGCACGAGTT
													MA0067.1	MA0067.1.Pax2	5.13687	0.845715	118	125	-	TCTCATGG		MA0633.1	MA0633.1.Twist2	6.14351	0.828192	166	175	-	ATCATGTGAT
													MA0145.1	MA0145.1.Tfcp2l1	5.12386	0.80609	187	200	-	CTGGTCTGCACAGG		MA0682.1	MA0682.1.Pitx1	6.1346	0.847432	141	148	-	TTGATCTC
													MA0147.2	MA0147.2.Myc	5.10702	0.849777	158	167	-	GCATGTGAGT		MA0104.1	MA0104.1.Mycn	6.13251	0.835966	99	104	-	CACTTG
													MA0145.2	MA0145.2.Tfcp2l1	5.06276	0.804873	187	200	-	CTGGTCTGCACAGG		MA0104.1	MA0104.1.Mycn	6.13251	0.835966	114	119	+	CACGAG
													MA0132.1	MA0132.1.Pdx1	5.0294	0.81315	176	181	+	CTAGTT		MA0160.1	MA0160.1.NR4A2	6.12681	0.806333	163	170	+	AACATCAC
													MA0499.1	MA0499.1.Myod1	5.00004	0.854489	133	145	-	AGGAGCTGTCTGT		MA0869.2	MA0869.2.Sox11	6.12197	0.807771	17	28	+	GGAGAGAAAGGG
													MA0913.1	MA0913.1.Hoxd9	4.97427	0.800238	24	33	+	AGCATAAAAG		MA0004.1	MA0004.1.Arnt	6.11163	0.830853	99	104	+	CAAGTG
													MA0039.1	MA0039.1.Klf4	4.92432	0.801404	30	39	+	AAAGAGAGGC		MA0004.1	MA0004.1.Arnt	6.11163	0.830853	99	104	-	CACTTG
													MA0075.2	MA0075.2.Prrx2	4.87785	0.81534	176	183	+	CTAGTTAT		MA0004.1	MA0004.1.Arnt	6.11163	0.830853	114	119	+	CACGAG
													MA0067.1	MA0067.1.Pax2	4.86655	0.8351	154	161	+	TCTCACTC		MA0004.1	MA0004.1.Arnt	6.11163	0.830853	168	173	+	CACATG
													MA0739.1	MA0739.1.Hic1	4.86515	0.815198	58	66	+	GTTCCAGCG		MA0004.1	MA0004.1.Arnt	6.11163	0.830853	168	173	-	CATGTG
													MA0500.1	MA0500.1.Myog	4.86268	0.859173	136	146	+	GACAGCTCCTT		MA1467.2	MA1467.2.Atoh1	6.07857	0.827967	84	94	+	AATAGATGCCA
													MA0442.1	MA0442.1.SOX10	4.82361	0.818594	135	140	-	CTGTCT		MA1467.2	MA1467.2.Atoh1	6.0721	0.827838	176	186	-	GCCAGAGGGAG
													MA0259.1	MA0259.1.ARNT::HIF1A	4.71088	0.806442	87	94	+	GCATGTGA		MA0136.1	MA0136.1.ELF5	6.06999	0.819595	130	138	-	AAATTCCAT
													MA0259.1	MA0259.1.ARNT::HIF1A	4.71088	0.806442	160	167	-	GCATGTGA		MA0512.1	MA0512.1.Rxra	6.06088	0.851631	92	102	+	CCAGGGGCAAG
													MA0104.3	MA0104.3.Mycn	4.70941	0.821716	86	93	+	GGCATGTG		MA0104.1	MA0104.1.Mycn	6.03754	0.832425	99	104	+	CAAGTG
													MA0514.1	MA0514.1.Sox3	4.68167	0.834936	29	38	-	CCTCTCTTTT		MA0151.1	MA0151.1.Arid3a	6.02799	0.851117	55	60	+	ATGAAA
													MA0442.1	MA0442.1.SOX10	4.6688	0.811721	144	149	+	CTTTGA		MA0151.1	MA0151.1.Arid3a	6.02799	0.851117	193	198	-	ATGAAA
													MA0067.1	MA0067.1.Pax2	4.64888	0.826553	169	176	-	GGCCATGG		MA0913.1	MA0913.1.Hoxd9	6.01855	0.824378	47	56	+	ATCACAAAAT
													MA0104.3	MA0104.3.Mycn	4.61084	0.819822	161	168	-	AGCATGTG		MA0879.1	MA0879.1.Dlx1	6.00696	0.855965	80	89	-	TCTATTTATT
													MA0626.1	MA0626.1.Npas2	4.5538	0.809827	159	168	+	CTCACATGCT		MA0027.1	MA0027.1.En1	5.99577	0.864279	57	67	-	ACGGTGTTTTC
													MA0614.1	MA0614.1.Foxj2	4.42949	0.816237	129	136	+	ACCAACAG		MA0078.1	MA0078.1.Sox17	5.95489	0.815697	49	57	-	CATTTTGTG
													MA0614.1	MA0614.1.Foxj2	4.42629	0.816172	14	21	+	GTACACAG		MA0607.1	MA0607.1.Bhlha15	5.94278	0.856895	36	43	+	GCAAATGT
													MA1997.1	MA1997.1.Olig2	4.39354	0.860973	136	145	+	GACAGCTCCT		MA0623.1	MA0623.1.Neurog1	5.85997	0.83878	187	196	-	GAAATACGGG
													MA1997.1	MA1997.1.Olig2	4.39354	0.860973	136	145	-	AGGAGCTGTC		MA0143.3	MA0143.3.Sox2	5.84852	0.856001	20	27	-	CCTTTCTC
													MA0512.2	MA0512.2.Rxra	4.36762	0.814558	92	105	-	GAGGGCTAGGGTCA		MA0067.1	MA0067.1.Pax2	5.84664	0.873587	169	176	-	GATCATGT
													MA0514.1	MA0514.1.Sox3	4.31284	0.829477	24	33	-	CTTTTATGCT		MA0151.1	MA0151.1.Arid3a	5.80329	0.842351	144	149	+	ATCAAG
													MA0829.1	MA0829.1.Srebf1	4.27171	0.802695	86	95	+	GGCATGTGAC		MA0125.1	MA0125.1.Nobox	5.78793	0.816137	77	84	-	TTATTGAC
													MA1993.1	MA1993.1.Neurod2	4.26767	0.859113	136	145	+	GACAGCTCCT		MA0006.1	MA0006.1.Ahr::Arnt	5.75182	0.836607	114	119	-	CTCGTG
													MA1993.1	MA1993.1.Neurod2	4.26767	0.859113	136	145	-	AGGAGCTGTC		MA0113.2	MA0113.2.NR3C1	5.72563	0.819823	58	72	+	AAAACACCGTGCATC
													MA0104.3	MA0104.3.Mycn	4.24705	0.812834	88	95	-	GTCACATG		MA0623.1	MA0623.1.Neurog1	5.6942	0.834931	187	196	+	CCCGTATTTC
													MA0483.1	MA0483.1.Gfi1B	4.24475	0.805687	108	118	+	GAGTCAGAGCC		MA0259.1	MA0259.1.ARNT::HIF1A	5.67979	0.835347	113	120	-	ACTCGTGC
													MA0158.1	MA0158.1.HOXA5	4.2358	0.802058	159	166	+	CTCACATG		MA0136.1	MA0136.1.ELF5	5.66737	0.806437	67	75	+	TGCATCCGA
													MA0614.1	MA0614.1.Foxj2	4.20693	0.81176	44	51	-	ATACACAC		MA1099.1	MA1099.1.Hes1	5.63037	0.816425	97	106	+	GGCAAGTGAC
													MA0829.1	MA0829.1.Srebf1	4.15567	0.800952	86	95	-	GTCACATGCC		MA0881.1	MA0881.1.Dlx4	5.60891	0.857887	81	88	-	CTATTTAT
													MA0512.1	MA0512.1.Rxra	4.1546	0.824173	112	122	+	CAGAGCCCATG		MA0039.1	MA0039.1.Klf4	5.57682	0.820557	21	30	+	AGAAAGGGGG
													MA0633.2	MA0633.2.Twist2	4.13856	0.857057	78	87	+	CAGAGCTGGG		MA0035.1	MA0035.1.Gata1	5.57462	0.916744	164	169	-	TGATGT
													MA0633.2	MA0633.2.Twist2	4.13856	0.857057	78	87	-	CCCAGCTCTG		MA0039.1	MA0039.1.Klf4	5.54511	0.819627	93	102	+	CAGGGGCAAG
													MA0626.1	MA0626.1.Npas2	4.11367	0.800769	86	95	+	GGCATGTGAC		MA0461.2	MA0461.2.Atoh1	5.54497	0.826562	35	44	+	AGCAAATGTG
													MA0633.2	MA0633.2.Twist2	4.0325	0.855338	136	145	+	GACAGCTCCT		MA1099.1	MA1099.1.Hes1	5.51689	0.812587	149	158	+	GCCACACTGC
													MA0633.2	MA0633.2.Twist2	4.0325	0.855338	136	145	-	AGGAGCTGTC		MA1110.2	MA1110.2.Nr1H4	5.4963	0.851667	170	179	-	GGAGATCATG
													MA0879.1	MA0879.1.Dlx1	4.00559	0.805318	175	184	+	CCTAGTTATG		MA0039.1	MA0039.1.Klf4	5.49336	0.818107	8	17	+	GAGGGGGAGG
													MA0632.1	MA0632.1.Tcfl5	3.97051	0.810505	117	126	+	CCCATGAGAT		MA0039.1	MA0039.1.Klf4	5.47609	0.817601	22	31	+	GAAAGGGGGG
													MA0632.1	MA0632.1.Tcfl5	3.97051	0.810505	117	126	-	ATCTCATGGG		MA0039.1	MA0039.1.Klf4	5.45977	0.817122	24	33	+	AAGGGGGGAG
													MA0474.1	MA0474.1.Erg	3.90228	0.820758	18	28	+	ACAGGGAGCAT		MA0704.1	MA0704.1.Lhx4	5.4121	0.848831	78	85	-	TTTATTGA
													MA1997.1	MA1997.1.Olig2	3.81286	0.851845	78	87	+	CAGAGCTGGG		MA0633.1	MA0633.1.Twist2	5.40162	0.813195	37	46	-	GCCACATTTG
													MA1997.1	MA1997.1.Olig2	3.81286	0.851845	78	87	-	CCCAGCTCTG		MA0151.1	MA0151.1.Arid3a	5.399	0.826578	80	85	+	AATAAA
													MA0147.2	MA0147.2.Myc	3.80913	0.830727	50	59	-	ACCTGTGCAT		MA0151.1	MA0151.1.Arid3a	5.399	0.826578	158	163	+	CTTAAA
													MA0499.1	MA0499.1.Myod1	3.68003	0.83752	75	87	-	CCCAGCTCTGGCT		MA0632.1	MA0632.1.Tcfl5	5.39681	0.855679	166	175	+	ATCACATGAT
													MA0147.2	MA0147.2.Myc	3.64803	0.828363	14	23	-	CCCTGTGTAC		MA0632.1	MA0632.1.Tcfl5	5.39681	0.855679	166	175	-	ATCATGTGAT
													MA1993.1	MA1993.1.Neurod2	3.49309	0.847184	78	87	+	CAGAGCTGGG		MA0880.1	MA0880.1.Dlx3	5.38007	0.842911	81	88	-	CTATTTAT
													MA1993.1	MA1993.1.Neurod2	3.49309	0.847184	78	87	-	CCCAGCTCTG		MA0039.1	MA0039.1.Klf4	5.367	0.814398	17	26	+	GGAGAGAAAG
													MA0500.1	MA0500.1.Myog	3.43828	0.840089	78	88	+	CAGAGCTGGGC		MA0880.1	MA0880.1.Dlx3	5.36447	0.842432	78	85	+	TCAATAAA
													MA0035.3	MA0035.3.Gata1	3.36104	0.813879	150	160	+	TGCTTCTCACT		MA0611.1	MA0611.1.Dux	5.35415	0.836913	78	85	+	TCAATAAA
													MA0693.1	MA0693.1.Vdr	3.3378	0.804512	12	27	+	GAGTACACAGGGAGCA		MA1996.1	MA1996.1.Nr1H2	5.34649	0.820768	72	82	+	CCGAAGTCAAT
													MA0100.2	MA0100.2.Myb	3.33618	0.802729	135	144	-	GGAGCTGTCT		MA0877.1	MA0877.1.Barhl1	5.31545	0.84557	80	89	+	AATAAATAGA
													MA0521.1	MA0521.1.Tcf12	3.29232	0.826846	78	88	+	CAGAGCTGGGC		MA0151.1	MA0151.1.Arid3a	5.30656	0.822972	81	86	+	ATAAAT
													MA0464.1	MA0464.1.Bhlhe40	3.12265	0.82534	114	124	-	CTCATGGGCTC		MA1996.1	MA1996.1.Nr1H2	5.30158	0.819764	170	180	-	GGGAGATCATG
													MA0512.1	MA0512.1.Rxra	2.91128	0.806264	181	191	-	ACAGGTTCATA		MA0442.1	MA0442.1.SOX10	5.28076	0.838889	61	66	-	CGGTGT
													MA0464.1	MA0464.1.Bhlhe40	2.8881	0.822175	158	168	-	AGCATGTGAGT		MA0158.1	MA0158.1.HOXA5	5.24849	0.837724	49	56	+	CACAAAAT
													MA0514.1	MA0514.1.Sox3	2.58189	0.803859	143	152	+	CCTTTGATGC		MA0039.1	MA0039.1.Klf4	5.2327	0.810456	13	22	+	GGAGGGAGAG
													MA0482.1	MA0482.1.Gata4	2.22248	0.803743	29	39	-	GCCTCTCTTTT		MA1099.1	MA1099.1.Hes1	5.21264	0.802295	37	46	-	GCCACATTTG
													MA0521.1	MA0521.1.Tcf12	2.19103	0.811471	135	145	-	AGGAGCTGTCT		MA0158.1	MA0158.1.HOXA5	5.20847	0.836315	114	121	+	CACGAGTT
													MA0147.2	MA0147.2.Myc	2.14676	0.806328	186	195	+	ACCTGTGCAG		MA0514.2	MA0514.2.Sox3	5.20595	0.807632	50	60	+	ACAAAATGAAA
													MA0499.1	MA0499.1.Myod1	2.10913	0.817325	136	148	+	GACAGCTCCTTTG		MA1110.2	MA1110.2.Nr1H4	5.20407	0.8457	140	149	+	GGAGATCAAG
													MA0519.1	MA0519.1.Stat5a::Stat5b	2.09713	0.8194	66	76	+	GAGTCCCAGAG		MA0063.1	MA0063.1.Nkx2-5	5.18853	0.833777	79	85	-	TTTATTG
													MA1684.1	MA1684.1.Foxn1	1.90354	0.82737	34	39	+	AGAGGC		MA0704.1	MA0704.1.Lhx4	5.18352	0.843573	81	88	-	CTATTTAT
													MA1684.1	MA1684.1.Foxn1	1.90354	0.82737	123	128	+	AGATGC		MA0467.1	MA0467.1.Crx	5.17089	0.811042	171	181	-	AGGGAGATCAT
													MA1684.1	MA1684.1.Foxn1	1.87649	0.826797	66	71	-	GGACTC		MA0879.1	MA0879.1.Dlx1	5.16321	0.834613	132	141	-	CCCAAATTCC
													MA0500.1	MA0500.1.Myog	1.66909	0.816387	135	145	-	AGGAGCTGTCT		MA0622.1	MA0622.1.Mlxip	5.14232	0.824318	98	105	+	GCAAGTGA
													MA0522.1	MA0522.1.Tcf3	1.63912	0.80705	159	169	+	CTCACATGCTC		MA0147.2	MA0147.2.Myc	5.08104	0.849396	34	43	-	ACATTTGCTC
													MA1684.1	MA1684.1.Foxn1	1.63584	0.821703	147	152	+	TGATGC		MA0063.1	MA0063.1.Nkx2-5	5.0752	0.829214	98	104	+	GCAAGTG
													MA0499.1	MA0499.1.Myod1	1.51894	0.809738	159	171	+	CTCACATGCTCCA		MA0132.1	MA0132.1.Pdx1	5.0294	0.81315	83	88	-	CTATTT
													MA1684.1	MA1684.1.Foxn1	1.51275	0.819097	21	26	+	GGGAGC		MA0132.1	MA0132.1.Pdx1	5.0294	0.81315	134	139	-	CAAATT
													MA1684.1	MA1684.1.Foxn1	1.51275	0.819097	57	62	-	GGAACC		MA0027.1	MA0027.1.En1	5.02652	0.825407	162	172	-	ATGTGATGTTT
													MA0705.1	MA0705.1.Lhx8	1.43194	0.804279	176	183	+	CTAGTTAT		MA0682.1	MA0682.1.Pitx1	4.99988	0.81915	171	178	+	ATGATCTC
													MA0705.1	MA0705.1.Lhx8	1.39038	0.803494	103	110	+	CTCATGAG		MA0877.1	MA0877.1.Barhl1	4.99688	0.837175	154	163	-	TTTAAGCAGT
													MA0705.1	MA0705.1.Lhx8	1.39038	0.803494	103	110	-	CTCATGAG		MA0623.1	MA0623.1.Neurog1	4.95063	0.817665	177	186	+	TCCCTCTGGC
													MA0705.1	MA0705.1.Lhx8	1.35178	0.802765	176	183	-	ATAACTAG		MA0879.1	MA0879.1.Dlx1	4.91633	0.828366	51	60	+	CAAAATGAAA
													MA0522.1	MA0522.1.Tcf3	1.19126	0.801093	182	192	-	CACAGGTTCAT		MA0482.1	MA0482.1.Gata4	4.89134	0.842114	139	149	-	CTTGATCTCCC
													MA0519.1	MA0519.1.Stat5a::Stat5b	1.00406	0.806042	59	69	-	ACTCGCTGGAA		MA0063.1	MA0063.1.Nkx2-5	4.88133	0.821408	156	162	-	TTAAGCA
													MA0500.1	MA0500.1.Myog	0.943427	0.806665	182	192	-	CACAGGTTCAT		MA0709.1	MA0709.1.Msx3	4.8692	0.838583	78	85	+	TCAATAAA
													MA0500.1	MA0500.1.Myog	0.878265	0.805792	53	63	+	CACAGGTTCCA		MA0474.1	MA0474.1.Erg	4.84404	0.833597	19	29	+	AGAGAAAGGGG
													MA1684.1	MA1684.1.Foxn1	0.81124	0.804247	92	97	+	TGACCC		MA1110.2	MA1110.2.Nr1H4	4.83328	0.83813	73	82	+	CGAAGTCAAT
													MA1684.1	MA1684.1.Foxn1	0.81124	0.804247	108	113	-	TGACTC		MA0879.1	MA0879.1.Dlx1	4.82136	0.825962	36	45	-	CCACATTTGC
													MA1684.1	MA1684.1.Foxn1	0.715198	0.802214	140	145	-	AGGAGC		MA0623.1	MA0623.1.Neurog1	4.8203	0.814639	37	46	-	GCCACATTTG
													MA0500.1	MA0500.1.Myog	0.475179	0.800391	86	96	+	GGCATGTGACC		MA1996.1	MA1996.1.Nr1H2	4.80063	0.808567	139	149	+	GGGAGATCAAG
																						MA0259.1	MA0259.1.ARNT::HIF1A	4.75591	0.807786	62	69	+	CACCGTGC
																						MA0881.1	MA0881.1.Dlx4	4.75434	0.834573	78	85	+	TCAATAAA
																						MA0515.1	MA0515.1.Sox6	4.74587	0.804975	75	84	-	TTATTGACTT
																						MA0067.1	MA0067.1.Pax2	4.74443	0.830305	45	52	-	TGTGATGC
																						MA0104.3	MA0104.3.Mycn	4.70941	0.821716	97	104	+	GGCAAGTG
																						MA0147.2	MA0147.2.Myc	4.67826	0.843484	111	120	-	ACTCGTGCTC
																						MA0623.1	MA0623.1.Neurog1	4.64913	0.810664	149	158	-	GCAGTGTGGC
																						MA0607.1	MA0607.1.Bhlha15	4.64482	0.83262	1	8	-	CCATCTTT
																						MA0104.3	MA0104.3.Mycn	4.61084	0.819822	112	119	+	AGCACGAG
																						MA0067.1	MA0067.1.Pax2	4.60666	0.824895	101	108	+	AGTGACTC
																						MA0063.1	MA0063.1.Nkx2-5	4.5906	0.809703	78	84	+	TCAATAA
																						MA0885.1	MA0885.1.Dlx2	4.52891	0.841377	78	85	+	TCAATAAA
																						MA0442.1	MA0442.1.SOX10	4.52062	0.805143	52	57	-	CATTTT
																						MA0461.2	MA0461.2.Atoh1	4.50028	0.806695	35	44	-	CACATTTGCT
																						MA0027.1	MA0027.1.En1	4.49054	0.803911	169	179	+	ACATGATCTCC
																						MA0622.1	MA0622.1.Mlxip	4.47945	0.810396	167	174	+	TCACATGA
																						MA0622.1	MA0622.1.Mlxip	4.47945	0.810396	167	174	-	TCATGTGA
																						MA0885.1	MA0885.1.Dlx2	4.46865	0.839932	81	88	-	CTATTTAT
																						MA0100.2	MA0100.2.Myb	4.42936	0.820737	98	107	+	GCAAGTGACT
																						MA0632.1	MA0632.1.Tcfl5	4.42151	0.824789	106	115	+	CTCATGAGCA
																						MA0632.1	MA0632.1.Tcfl5	4.42151	0.824789	106	115	-	TGCTCATGAG
																						MA0067.1	MA0067.1.Pax2	4.4009	0.816815	53	60	-	TTTCATTT
																						MA0067.1	MA0067.1.Pax2	4.37733	0.815889	143	150	+	GATCAAGC
																						MA0080.3	MA0080.3.Spi1	4.37286	0.813373	9	23	+	AGGGGGAGGGAGAGA
																						MA0682.1	MA0682.1.Pitx1	4.36794	0.803399	123	130	+	TTAAGCGA
																						MA0067.1	MA0067.1.Pax2	4.34452	0.814601	164	171	-	TGTGATGT
																						MA0877.1	MA0877.1.Barhl1	4.23992	0.817228	81	90	+	ATAAATAGAT
																						MA0067.1	MA0067.1.Pax2	4.22125	0.80976	165	172	+	CATCACAT
																						MA0158.1	MA0158.1.HOXA5	4.21427	0.8013	130	137	+	ATGGAATT
																						MA0104.3	MA0104.3.Mycn	4.14847	0.810941	166	173	+	ATCACATG
																						MA0035.2	MA0035.2.Gata1	4.013	0.806815	19	29	+	AGAGAAAGGGG
																						MA0877.1	MA0877.1.Barhl1	4.01137	0.811205	50	59	+	ACAAAATGAA
																						MA0604.1	MA0604.1.Atf1	3.99128	0.804648	102	109	+	GTGACTCA
																						MA0877.1	MA0877.1.Barhl1	3.97486	0.810242	77	86	-	ATTTATTGAC
																						MA0080.3	MA0080.3.Spi1	3.94603	0.808698	15	29	+	AGGGAGAGAAAGGGG
																						MA0104.3	MA0104.3.Mycn	3.94348	0.807003	39	46	-	GCCACATT
																						MA0464.1	MA0464.1.Bhlhe40	3.92641	0.836185	111	121	-	AACTCGTGCTC
																						MA0879.1	MA0879.1.Dlx1	3.81866	0.800588	105	114	+	ACTCATGAGC
																						MA0039.2	MA0039.2.Klf4	3.80601	0.801173	11	20	+	GGGGAGGGAG
																						MA0035.1	MA0035.1.Gata1	3.79655	0.820004	142	147	-	TGATCT
																						MA0035.1	MA0035.1.Gata1	3.79655	0.820004	172	177	+	TGATCT
																						MA0607.1	MA0607.1.Bhlha15	3.66684	0.81433	85	92	-	GCATCTAT
																						MA0464.1	MA0464.1.Bhlhe40	3.65462	0.832518	106	116	+	CTCATGAGCAC
																						MA0607.1	MA0607.1.Bhlha15	3.6008	0.813095	36	43	-	ACATTTGC
																						MA0512.1	MA0512.1.Rxra	3.58279	0.815937	72	82	+	CCGAAGTCAAT
																						MA0035.1	MA0035.1.Gata1	3.53724	0.805896	142	147	+	AGATCA
																						MA0035.1	MA0035.1.Gata1	3.53724	0.805896	172	177	-	AGATCA
																						MA0482.1	MA0482.1.Gata4	3.09282	0.816256	18	28	-	CCCTTTCTCTC
																						MA0512.1	MA0512.1.Rxra	2.97592	0.807195	181	191	-	ACGGGGCCAGA
																						MA0035.3	MA0035.3.Gata1	2.97296	0.808562	17	27	-	CCTTTCTCTCC
																						MA0464.1	MA0464.1.Bhlhe40	2.96622	0.823229	34	44	-	CACATTTGCTC
																						MA0720.1	MA0720.1.Shox2	2.92107	0.801809	81	88	-	CTATTTAT
																						MA0464.1	MA0464.1.Bhlhe40	2.91689	0.822564	97	107	+	GGCAAGTGACT
																						MA0474.1	MA0474.1.Erg	2.90631	0.80718	13	23	+	GGAGGGAGAGA
																						MA1684.1	MA1684.1.Foxn1	2.70109	0.844253	68	73	-	GGATGC
																						MA0499.1	MA0499.1.Myod1	2.41853	0.821303	94	106	-	GTCACTTGCCCCT
																						MA0522.1	MA0522.1.Tcf3	2.26806	0.815416	34	44	-	CACATTTGCTC
																						MA0482.1	MA0482.1.Gata4	1.97424	0.800174	53	63	-	TGTTTTCATTT
																						MA1684.1	MA1684.1.Foxn1	1.90354	0.82737	87	92	+	AGATGC
																						MA1684.1	MA1684.1.Foxn1	1.63584	0.821703	45	50	-	TGATGC
																						MA0705.1	MA0705.1.Lhx8	1.5111	0.805774	155	162	+	CTGCTTAA
																						MA0705.1	MA0705.1.Lhx8	1.43194	0.804279	81	88	-	CTATTTAT
																						MA0705.1	MA0705.1.Lhx8	1.39038	0.803494	106	113	+	CTCATGAG
																						MA0705.1	MA0705.1.Lhx8	1.39038	0.803494	106	113	-	CTCATGAG
																						MA0705.1	MA0705.1.Lhx8	1.35178	0.802765	81	88	+	ATAAATAG
																						MA0705.1	MA0705.1.Lhx8	1.26801	0.801182	155	162	-	TTAAGCAG
																						MA1684.1	MA1684.1.Foxn1	0.81124	0.804247	103	108	+	TGACTC
																						MA1684.1	MA1684.1.Foxn1	0.715198	0.802214	32	37	+	AGGAGC

## Sheet: Fig. 8I
Gpnmb mRNA expression (naïve BMDMs)
WT	Atf3 -/-
1226.9	573
1283.4	615.6
1339.3	596.2

## Sheet: Fig S2C
	Cell count
Tgd	85
ILC	170
NKT	196
NK cells	218
Neutrophils	1274
DC	1498
T cells	2285
B cells	4084
Monocytes	4521
Macrophages	10051

[truncated: 9 more sheets: Fig S4B, Fig S4C, Fig S4D, Fig S4E, Fig S4F, Fig S4I, Fig S5H, Fig S6G, Fig S7B]
